# Supplementary material for: Development of a quantitative, portable, and automated fluorescent blue-ray device-based malaria diagnostic equipment with an on-disc SiO2 nanofiber filter
Source: Sci Rep. 2020 Apr 20;10:6585. doi: 10.1038/s41598-020-63615-2 (PMC7171072; doi:10.1038/s41598-020-63615-2)
Supplement: Supplementary file 2 — Dataset 1. [file 41598_2020_63615_MOESM2_ESM.xlsx]

## Sheet: 1
ID	Age	Sex	Hb (g/dL)	Giemsa_Parasitemia (%)	PCR_Result	Diagnosis_PCR	Diagnosis_RDT	Diagnosis_MalariaDiagnosticSystem	Counted RBCs	Number of remaining WBCs on the detection area	Fluorescent-positive spots diagnosed as malaria parasites	MDS_Parasitemia (%)	MalariaDiagnosticSystem
1	6	Male	13.8	0	Negative	Negative	Negative	Negative	1094045	10	5	0.00045702	Negative
2	13	Male	15.5	0	Negative	Negative	Positive	Positive	906685	180	56	0.00617635	Positive
3	8	Male	12	0	Negative	Negative	Negative	Negative	921326	1025	17	0.00184517	Negative
4	9	Female	13.8	0	Negative	Negative	Positive	Negative	1205703	572	27	0.00223936	Negative
5	8	Male	14.5	0	Negative	Negative	Negative	Negative	1127625	6	7	0.000620774	Negative
6	10	Female	12.6	0	Negative	Negative	Positive	Negative	1037197	10	2	0.000192827	Negative
7	13	Male	13.7	0	Negative	Negative	Negative	Positive	840781	148	91	0.0108233	Positive
8	15	Male	13.7	0	Negative	Negative	Negative	Negative	1235384	8	2	0.000161893	Negative
9	4	Female	12.7	0	Negative	Negative	Positive	Negative	1241440	722	14	0.00112772	Negative
10	5	Female	13.8	0	Negative	Negative	Negative	Negative	825346	267	28	0.00339252	Negative
11	4	Male	11.5	0	Negative	Negative	Negative	Negative	1044709	42	22	0.00210585	Negative
12	4	Male	11.7	0	Negative	Negative	Negative	Negative	1191567	3	3	0.000251769	Negative
13	13	Male	13.7	0	Negative	Negative	Negative	Negative	1470319	2	10	0.000680125	Negative
14	15	Male	12.7	0	Negative	Negative	Negative	Negative	1351442	32	6	0.00044397	Negative
15	13	Male	13.5	0	Negative	Negative	Negative	Negative	1440763	6	12	0.000832892	Negative
16	15	Male	14.6	0	Negative	Negative	Negative	Positive	944126	65	49	0.00518999	Positive
17	13	Male	13.3	0	Negative	Negative	Negative	Negative	1126455	6	5	0.00044387	Negative
18	14	Male	13.8	0	Negative	Negative	Positive	Negative	811058	57	5	0.000616479	Negative
19	13	Female	11	0	Negative	Negative	Negative	Negative	1312454	2247	16	0.00121909	Negative
20	12	Female	13.2	0	Negative	Negative	Positive	Negative	791038	9	9	0.00113775	Negative
21	12	Male	13.5	0	Negative	Negative	Negative	Negative	1345470	4	9	0.000668911	Negative
22	10	Male	13.1	0	Negative	Negative	Negative	Negative	891677	295	19	0.00213082	Negative
23	10	Female	12.5	0	Negative	Negative	Negative	Negative	605352	83	9	0.00148674	Negative
24	3	Male	11	0	Negative	Negative	Negative	Negative	918955	41	17	0.00184993	Negative
25	1	Male	12.2	0	Negative	Negative	Negative	Negative	1284184	1915	10	0.000778705	Negative
26	1	Male	8.9	0	Negative	Negative	Negative	Negative	226926	26	2	0.000881345	Negative
27	15	Male	14.2	0	Negative	Negative	Negative	Negative	1355666	3	6	0.000442587	Negative
28	6	Male	11.5	0	Negative	Negative	Negative	Negative	1393905	263	16	0.00114785	Negative
29	10	Male	12.6	0	Negative	Negative	Negative	Negative	1130233	9	21	0.00185802	Negative
30	1	Female	9.1	0	Negative	Negative	Negative	Negative	280059	2063	4	0.00142827	Negative
31	3	Male	11.4	0	Negative	Negative	Negative	Negative	1372863	26	4	0.000291362	Negative
32	2	Male	11.4	0	Negative	Negative	Negative	Negative	1426090	1945	36	0.00252439	Negative
33	13	Male	14.9	0	Negative	Negative	Negative	Negative	991550	714	31	0.00312642	Negative
34	12	Female	14.8	0	Negative	Negative	Positive	Negative	1079215	710	26	0.00240916	Negative
35	8	Female	11.1	0.07742	Pf	Positive	Positive	Positive	686793	702	139	0.000844385	Positive
36	6	Female	12.3	0	Negative	Negative	Negative	Negative	947435	1196	8	0.00147454	Negative
37	3	Male	13.6	0	Negative	Negative	Negative	Negative	881629	487	13	0.00327591	Negative
38	9	Female	13.2	0	Negative	Negative	Positive	Negative	854723	979	28	0.00399263	Negative
39	13	Male	11.2	0.08951	Pf,Po	Positive	Positive	Positive	353536	896	93	0.000219821	Positive
40	13	Male	11	0.23125	Pf	Positive	Positive	Positive	286360	657	48	0.00283128	Positive
41	13	Female	15.9	0	Negative	Negative	Negative	Negative	651200	246	26	0.00185545	Negative
42	13	Female	14.2	0	Negative	Negative	Negative	Negative	909832	474	2	0.00317995	Negative
43	13	Female	12.7	0	Negative	Negative	Negative	Negative	635754	795	18	0.00383959	Negative
44	11	Female	11.7	0	Negative	Negative	Negative	Negative	1024009	110	19	0.00647215	Negative
45	10	Male	13.9	0	Negative	Negative	Negative	Negative	1037751	98	33	0.00169455	Negative
46	13	Female	12.6	0	Negative	Negative	Positive	Negative	1406401	83	54	0.000794121	Negative
47	8	Female	12.5	0.06933	Pf	Positive	Positive	Positive	448283	59	159	0.000487185	Positive
48	6	Female	10	0	Negative	Negative	Positive	Positive	448074	74	29	0.00374551	Positive
49	4	Female	12.4	0	Negative	Negative	Negative	Negative	708153	105	12	0.000746314	Negative
50	4	Male	13.4	0	Negative	Negative	Negative	Negative	377776	16	3	0.000328195	Negative
51	2	Male	10.8	0	Negative	Negative	Negative	Negative	410522	287	2	0.000186272	Negative
52	4	Male	10.3	1.31796	Pf	Positive	Positive	Positive	61396	5	520	0.00674312	Positive
53	8	Female	4.6	0	Negative	Negative	Positive	Negative	240288	1244	9	0.000144539	Negative
54	12	Male	13.5	0	Negative	Negative	Negative	Negative	1071935	4	8	0.000584233	Negative
55	10	Male	11.7	0	Negative	Negative	Positive	Negative	914091	27	3	0.00147374	Negative
56	6	Male	14.8	0	Negative	Negative	Positive	Negative	536848	3	1	0.00599367	Negative
57	12	Female	13.3	0	Negative	Negative	Negative	Positive	459728	60	31	0.00110616	Positive
58	9	Female	12.2	0	Negative	Negative	Negative	Negative	691856	8	1	0.00965689	Negative
59	7	Male	12.7	0	Negative	Negative	Positive	Negative	684658	8	4	0.00330989	Negative
60	13	Male	13.4	0	Negative	Negative	Negative	Negative	271418	28	4	0.00503163	Negative
61	13	Male	13.2	0	Negative	Negative	Positive	Positive	250264	280	15	0.00355107	Positive
62	6	Female	14.8	0	Negative	Negative	Negative	Negative	723221	3	8	0.00360706	Negative
63	15	Male	13.7	0	Negative	Negative	Positive	Positive	579897	239	56	0.000257187	Positive
64	6	Female	10.9	0	Negative	Negative	Negative	Negative	1087649	56	36	0.00121857	Negative
65	14	Male	14.9	0	Negative	Negative	Positive	Positive	914217	1	46	0.00382595	Positive
66	13	Male	12.4	0	Negative	Negative	Negative	Negative	591371	76	21	0.000660439	Negative
67	14	Male	13.6	0	Negative	Negative	Negative	Negative	748533	156	27	0.00409158	Negative
68	14	Male	13.8	0.00044	Pf	Positive	Positive	Positive	1144980	67	119	0.000238479	Positive
69	2	Female	11.2	0	Negative	Negative	Positive	Negative	1166466	2	3	0.00173651	Negative
70	2	Male	11	0	Negative	Negative	Negative	Negative	492382	8	6	0.00328994	Negative
71	3	Female	10.3	0	Negative	Negative	Negative	Negative	261373	17	10	0.00378253	Negative
72	11	Male	13	0	Negative	Negative	Negative	Negative	605658	4	4	0.000616229	Negative
73	10	Male	11.9	0	Negative	Negative	Positive	Negative	611011	72	25	0.00175095	Negative
74	16	Male	14.1	0	Negative	Negative	Negative	Negative	838650	3	2	0.00145977	Negative
75	14	Male	15.7	0	Negative	Negative	Negative	Negative	633455	119	11	0.00374792	Negative
76	1	Male	13.8	0	Negative	Negative	Positive	Negative	547123	10	18	0.00157594	Negative
77	10	Female	13.9	0	Negative	Negative	Negative	Negative	687370	975	26	0.00392665	Negative
78	11	Male	13.2	0	Negative	Negative	Negative	Negative	811387	291	5	0.000885986	Negative
79	13	Female	12.2	0.46327	Pf	Positive	Positive	Positive	781787	800	870	0.000225955	Positive
80	10	Female	13	0	Negative	Negative	Negative	Negative	628229	354	11	0	Negative
81	12	Male	14	0	Negative	Negative	Negative	Negative	1164563	46	17	0.00207151	Negative
82	5	Female	12.1	0	Negative	Negative	Negative	Negative	720400	280	27	0.00118691	Negative
83	14	Female	13.8	0.01293	Pf	Positive	Positive	Positive	838228	0	126	0.00148923	Positive
84	4	Female	9.8	0.11974	Pf	Positive	Positive	Positive	632623	221	98	0.00217467	Positive
85	7	Female	13	0	Negative	Negative	Positive	Negative	1522904	594	24	0.000156727	Negative
86	9	Male	12.8	0.0103	Pf	Positive	Positive	Positive	1285290	15	110	0.00293535	Positive
87	13	Female	13.8	0	Negative	Negative	Positive	Negative	916811	330	36	0.000640398	Negative
88	5	Female	11.8	0.65381	Pf	Positive	Positive	Positive	1172391	11	2498	0.00186594	Positive
89	9	Male	12.5	0	Negative	Negative	Positive	Negative	1241554	36	11	0.001744	Negative
90	10	Male	9.4	0	Negative	Negative	Positive	Negative	885131	3	2	0.00123013	Negative
91	13	Male	13.9	0	Negative	Negative	Negative	Negative	627780	1	0	0.00107435	Negative
92	9	Female	12.2	1.09817	Pf	Positive	Positive	Positive	843213	506	5130	0.000227893	Positive
93	10	Male	12.5	0	Negative	Negative	Positive	Negative	868930	30	18	0.00178918	Negative
94	5	Female	11	0	Negative	Negative	Negative	Negative	758269	129	9	0.00134975	Negative
95	7	Female	9.7	0	Negative	Negative	Positive	Negative	402893	53	6	0.000365256	Negative
96	10	Female	13.6	0	Negative	Negative	Negative	Negative	1057633	220	23	0.000647376	Negative
97	3	Male	11.2	0	Negative	Negative	Negative	Negative	1276101	11	2	0.00677549	Negative
98	6	Female	12.6	0	Negative	Negative	Positive	Negative	851686	6	25	0.0015897	Negative
99	3	Male	12.4	0.03965	Pf	Positive	Positive	Positive	761484	36	156	0.00044754	Positive
100	7	Male	10.5	0.199	Pf	Positive	Positive	Positive	671241	6	97	0.00117726	Positive
101	10	Female	11.2	0.00994	Pf	Positive	Positive	Positive	304972	24	40	0.00212583	Positive
102	6	Male	9.8	0	Negative	Negative	Negative	Negative	1093070	14	7	0.000547871	Negative
103	15	Male	12.3	0	Negative	Negative	Positive	Negative	911071	184	17	0.000966317	Negative
104	5	Female	12.2	0.00258	Pf	Positive	Positive	Positive	1035748	3	63	0.000789048	Positive
105	7	Female	11.9	0	Negative	Negative	Negative	Negative	917430	213	16	0.000395827	Negative
106	1	Male	10	0	Negative	Negative	Positive	Negative	650338	0	8	0.00223116	Negative
107	2	Male	12.4	0.1188	Pf	Positive	Positive	Positive	1000372	3	746	0.00159337	Positive
108	1	Male	10	0	Negative	Negative	Positive	Negative	837717	1675	9	0.000445115	Negative
109	13	Female	12	0.5999	Pf	Positive	Positive	Positive	372404	49	249	0.000637397	Positive
110	3	Female	10.2	0	Negative	Negative	Positive	Negative	877605	5	2	0.000224513	Negative
111	2	Male	11.2	0	Negative	Negative	Negative	Negative	614807	21	11	0.00606904	Negative
112	13	Male	12	0	Negative	Negative	Positive	Negative	1333577	41	18	0.00182092	Negative
113	9	Female	13	0.00182	Pf	Positive	Positive	Positive	556774	39	32	0.00160535	Positive
114	10	Male	12.4	0.32992	Pf	Positive	Positive	Positive	368149	4	134	0.00211015	Positive
115	14	Female	13.4	0	Negative	Negative	Positive	Negative	1095123	7	4	0.00404167	Negative
116	14	Female	12.9	0	Negative	Negative	Positive	Negative	1699166	6	11	0.00167332	Negative
117	12	Female	10	0.11968	Pf,Po	Positive	Positive	Positive	1115322	14	228	0.00080012	Positive
118	13	Female	15.5	0	Negative	Negative	Positive	Positive	1475909	8	100	0.000597662	Positive
119	12	Male	12.8	0	Negative	Negative	Positive	Negative	1069383	1069	17	0.0010293	Negative
120	10	Female	11.4	0	Negative	Negative	Negative	Negative	1117218	11	5	0.000857969	Negative
121	8	Male	13	0	Negative	Negative	Negative	Negative	934375	10	11	0.00196878	Negative
122	7	Female	12.3	0	Negative	Negative	Positive	Negative	1034892	231	22	0.000864047	Negative
123	7	Female	12.2	0	Negative	Negative	Negative	Negative	912624	9	5	0.00303688	Negative
124	7	Male	10.9	0	Negative	Negative	Negative	Negative	620914	39	6	0.00321071	Negative
125	5	Male	11.2	0	Negative	Negative	Positive	Negative	887145	11	7	0.000623045	Negative
126	9	Male	11.8	0	Negative	Negative	Negative	Negative	1010543	3	4	0.000464073	Negative
127	10	Male	8.3	0	Negative	Negative	Negative	Negative	717115	40	16	0.00154987	Negative
128	5	Male	11.9	0	Negative	Negative	Positive	Negative	1255197	39	20	0.00038496	Negative
129	10	Male	8.9	0.0044	Pf	Positive	Positive	Positive	927393	126	49	0.000763236	Positive
130	4	Female	11.2	0.43061	Pf	Positive	Positive	Positive	766104	49	1044	0.00108705	Positive
131	5	Female	11.7	0	Negative	Negative	Positive	Negative	1123305	6	5	0.000353889	Negative
132	10	Female	13.4	0	Negative	Negative	Negative	Negative	1568882	68	10	0.000631487	Negative
133	13	Male	12.7	0.00511	Pf	Positive	Positive	Positive	1064557	53	62	0.00246058	Positive
134	10	Male	12.9	0	Negative	Negative	Negative	Negative	1336223	110	3	0.000949033	Negative
135	10	Male	11.4	0.00483	Pf	Positive	Positive	Positive	432342	9	23	0.00151583	Positive
136	6	Male	10.5	0.0077	Pf,Pm	Positive	Negative	Positive	429064	1110	81	0.0034321	Positive
137	10	Female	11.7	0	Negative	Negative	Positive	Positive	1927818	614	117	0.00117329	Positive
138	14	Female	12.8	0	Negative	Negative	Positive	Negative	1537684	104	28	8.11e-05	Negative
139	14	Female	14.7	0	Negative	Negative	Positive	Negative	1868745	35	30	0.00234069	Negative
140	14	Female	10.8	0	Negative	Negative	Positive	Negative	473899	69	10	0.000484087	Negative
141	14	Female	13.4	0	Negative	Negative	Positive	Negative	989689	97	40	0.000249475	Negative
142	2	Female	9.3	0	Negative	Negative	Negative	Negative	478092	11	8	0.00151636	Negative
143	3	Male	10.3	0	Negative	Negative	Positive	Negative	1124831	39	9	0.000396254	Negative
144	5	Male	12.2	0	Negative	Negative	Positive	Negative	836593	96	5	0.00145982	Negative
145	1	Male	6.7	0	Negative	Negative	Negative	Negative	485768	25	5	0.000560657	Negative
146	1	Male	9.9	0	Negative	Negative	Positive	Negative	1398652	4188	12	0.00149087	Negative
147	3	Female	11.6	0	Negative	Negative	Positive	Negative	1422197	1500	28	0.00147228	Negative
148	3	Male	12	0.00136	Pf	Positive	Positive	Positive	1146309	290	78	0.0021445	Positive
149	4	Female	13.4	0.00111	Pf	Positive	Positive	Positive	772474	55	65	0.000231324	Positive
150	11	Male	13.7	0	Negative	Negative	Negative	Negative	810141	11	7	0.0023995	Negative
151	4	Male	11.1	0	Negative	Negative	Positive	Negative	1317141	473	40	0.00309714	Negative
152	13	Female	16.4	0	Negative	Negative	Positive	Negative	934372	181	30	0.00199011	Negative
153	10	Female	12.9	0	Negative	Negative	Positive	Negative	1123515	3	7	0.000852929	Negative
154	9	Female	14.8	0	Negative	Negative	Negative	Negative	1077416	46	5	0.000722852	Negative
155	5	Male	12.2	0	Negative	Negative	Negative	Negative	903300	1517	14	0.00694181	Negative
156	5	Male	12.2	0	Negative	Negative	Negative	Negative	1039068	6	4	0	Negative
157	3	Male	10.5	0.84995	Pf,Po	Positive	Positive	Positive	962264	36	4234	0.000598295	Positive
158	10	Male	12.7	0	Negative	Negative	Negative	Negative	917147	9	7	0.00125177	Negative
159	3	Female	9.9	0	Negative	Negative	Negative	Negative	919924	22	10	0.000459612	Negative
160	10	Male	11.2	0	Negative	Negative	Positive	Negative	1130297	3	4	0.00159319	Negative
161	4	Female	11.9	0	Negative	Negative	Positive	Negative	475069	8	3	0.00170873	Negative
162	15	Female	12	0	Negative	Negative	Positive	Negative	1137941	4	28	0.00149624	Negative
163	13	Male	13.6	0.01035	Pf	Positive	Positive	Positive	1168729	12	378	0.000512773	Positive
164	13	Female	12.6	0	Negative	Negative	Positive	Negative	526852	263	5	0.00122158	Negative
165	14	Male	11.8	0	Negative	Negative	Negative	Negative	1319407	0	20	0.002166	Negative
166	4	Male	14.1	0	Negative	Negative	Negative	Negative	1573383	1	54	0.00130092	Negative
167	7	Male	12	0	Negative	Negative	Positive	Negative	1107993	279	13	0.00332772	Negative
168	13	Male	11.9	0	Negative	Negative	Negative	Negative	1233103	0	1	0.00646465	Negative
169	4	Male	11.3	0.76565	Pf	Positive	Positive	Positive	519169	1	2247	0.00176895	Positive
170	12	Male	12.3	0	Negative	Negative	Positive	Negative	1153506	0	27	0.000935021	Negative
171	10	Female	11.6	0	Negative	Negative	Positive	Negative	826298	0	4	0.0027965	Negative
172	9	Male	11.8	0	Negative	Negative	Positive	Negative	801683	236	2	0.0017773	Negative
173	9	Male	10.9	0.03776	Pf	Positive	Positive	Positive	1117581	10	230	0.00153958	Positive
174	14	Female	12.7	0	Negative	Negative	Positive	Negative	1516789	593	23	0.00166667	Negative
175	2	Female	10.7	0	Negative	Negative	Positive	Negative	1009454	6	4	0.00158872	Negative
176	2	Female	11.1	0	Negative	Negative	Positive	Negative	1027521	16	15	0.00146728	Negative
177	3	Male	11	0	Negative	Negative	Positive	Negative	1426897	560	8	0.00366952	Negative
178	2	Male	9.3	0	Negative	Negative	Negative	Negative	871972	1263	13	0.00949074	Negative
179	5	Male	9	0	Negative	Negative	Positive	Negative	679220	182	10	0.00443076	Negative
180	2	Male	10.6	0.00043	Pf	Positive	Positive	Positive	525238	26	42	0.00259378	Positive
181	12	Female	11.9	0	Negative	Negative	Positive	Negative	46631	0	1	0.00120661	Negative
182	10	Male	12.3	0	Negative	Negative	Negative	Negative	864590	3	2	0.00612087	Negative
183	4	Male	10.1	0	Negative	Negative	Positive	Negative	333403	1709	8	0.000353326	Negative
184	13	Female	10.6	0	Negative	Negative	Positive	Negative	742621	36	23	0	Negative
185	3	Female	12.5	0	Negative	Negative	Positive	Negative	1256212	2582	25	0.000947259	Negative
186	15	Female	15.6	0	Negative	Negative	Negative	Negative	937944	2	8	0.000711475	Negative
187	12	Male	14.1	0	Negative	Negative	Positive	Negative	1521749	6	11	0.00341681	Negative
188	14	Male	7.6	0	Negative	Negative	Positive	Positive	345731	14	24	0.000902631	Positive
189	12	Male	13	0	Negative	Negative	Negative	Negative	143168	0	0	0.000167978	Negative
190	10	Female	11.1	0	Negative	Negative	Negative	Negative	1671416	63	10	0.000426501	Negative
191	12	Female	13.5	0	Negative	Negative	Negative	Negative	239661	0	3	0.000911771	Negative
192	1	Female	12.7	0	Negative	Negative	Positive	Negative	870300	7	4	0.00172383	Negative
193	10	Female	14.4	0.02299	Pf	Positive	Positive	Positive	1205624	67	103	0.000708412	Positive
194	5	Female	13.6	0	Negative	Negative	Negative	Negative	1255346	55	20	0.00129736	Negative
195	13	Male	11.1	0.09	Pf	Positive	Positive	Positive	1449233	216	755	0.00250632	Positive
196	3	Female	11.4	0.00347	Pf	Positive	Positive	Positive	1239849	3591	71	0.00119476	Positive
197	7	Female	10.6	0	Negative	Negative	Negative	Negative	58523	238	1	0.00287296	Negative
198	10	Male	10.7	0	Negative	Negative	Positive	Negative	1203013	149	18	0.000363391	Negative
199	5	Male	12.3	0	Negative	Negative	Positive	Negative	975091	662	5	0.000833581	Negative
200	5	Male	13.5	0	Negative	Negative	Negative	Negative	736750	819	9	0.00039912	Negative
201	3	Male	12.2	0	Negative	Negative	Negative	Negative	738688	1072	16	0.000991327	Negative
202	6	Female	13.3	0	Negative	Negative	Negative	Negative	768686	9	10	0.000939582	Negative
203	14	Female	14.7	0	Negative	Negative	Positive	Negative	691165	3	23	0.00021022	Negative
204	1	Male	10.8	0	Negative	Negative	Positive	Positive	819843	176	53	0.00156662	Positive
205	3	Male	10.8	0	Negative	Negative	Negative	Negative	452245	30	8	0.00323507	Negative
206	1	Male	9.3	0	Negative	Negative	Negative	Negative	748646	32	7	0	Negative
207	2	Male	10.5	0	Negative	Negative	Positive	Negative	178795	12	5	0.00102864	Negative
208	6	Female	13.5	0	Negative	Negative	Positive	Negative	900240	27	16	0.000118007	Negative
209	3	Female	9.1	0	Negative	Negative	Negative	Negative	974290	49	15	0	Negative
210	7	Male	11.7	0.00855	Pf	Positive	Positive	Positive	978812	140	433	0	Positive
211	4	Male	9.7	0	Negative	Negative	Positive	Negative	1500001	1117	25	0.000605028	Negative
212	9	Male	12.8	0	Negative	Negative	Positive	Negative	1447705	111	23	0.000895202	Negative
213	12	Female	14.7	0	Negative	Negative	Negative	Negative	1226762	32	18	0.000492048	Negative
214	6	Male	13.3	0	Negative	Negative	Negative	Negative	1607840	142	59	0.00152557	Negative
215	4	Male	11.5	0	Negative	Negative	Positive	Positive	1011512	128	96	0.00570862	Positive
216	10	Male	10.1	0.00157	Pf	Positive	Positive	Positive	1204814	1759	78	0.00496313	Positive
217	3	Female	10.3	0.02996	Pf	Positive	Positive	Positive	1178191	125	268	0.00316569	Positive
218	9	Male	10.3	0	Negative	Negative	Positive	Negative	1489586	1173	66	0.00301401	Negative
219	8	Female	10	0	Negative	Negative	Positive	Negative	1156614	2801	30	0.000237955	Negative
220	8	Female	10.3	0.19868	Pf	Positive	Positive	Positive	1357445	3	650	0.000211198	Positive
221	12	Male	13.1	0.00235	Pf	Positive	Positive	Positive	1252301	744	152	0.000478012	Positive
222	13	Female	10.6	0.26995	Pf	Positive	Positive	Positive	1439712	8	337		Positive
223	5	Female	10.6	0.00735	Pf	Positive	Positive	Positive	1269765	0	187		Positive
224	9	Male	12.2	0	Negative	Negative	Negative	Negative	1243153	645	15		Negative
225	10	Male	12.7	0	Negative	Negative	Positive	Positive	1241653	2049	76		Positive
226	9	Female	12.1	0	Negative	Negative	Negative	Negative	283025	76	1		Negative
227	15	Female	13.1	0	Negative	Negative	Positive	Negative	534814	10	0		Negative
228	7	Female	12.2	0	Negative	Negative	Positive	Negative	1161245	147	11		Negative
229	10	Male	9.8	0	Negative	Negative	Positive	Negative	1124424	67	8		Negative
230	9	Female	12.7	0	Negative	Negative	Negative	Negative	878012	485	30		Negative
231	9	Female	10.7	0.29811	Pf	Positive	Positive	Positive	873196	27	748		Positive
232	5	Male	14.5	0	Negative	Negative	Negative	Negative	1107872	1471	10		Negative
233	4	Female	10.3	0	Negative	Negative	Negative	Negative	1190635	0	2		Negative
234	5	Female	12.4	0	Negative	Negative	Negative	Negative	937864	4	4		Negative
235	13	Male	10.9	0	Negative	Negative	Positive	Negative	767737	907	7		Negative
236	7	Female	10.3	0	Negative	Negative	Positive	Negative	1044185	2003	18		Negative
237	10	Female	14.2	0	Negative	Negative	Negative	Negative	988126	139	7		Negative
238	10	Female	12.4	0	Negative	Negative	Negative	Negative	1310349	1288	17		Negative
239	12	Male	12.3	0	Negative	Negative	Positive	Negative	1117174	925	28		Negative
240	14	Male	11.5	0	Negative	Negative	Positive	Negative	836985	383	10		Negative
241	4	Male	12	0	Negative	Negative	Negative	Negative	104422	2	3		Negative
242	2	Female	10	0	Negative	Negative	Negative	Negative	550371	6	2		Negative
243	2	Female	8.3	0	Negative	Negative	Negative	Negative	599822	170	5		Negative
244	2	Male	10.4	0	Negative	Negative	Negative	Negative	501103	10	2		Negative
245	2	Female	12.7	0	Negative	Negative	Negative	Negative	806999	385	8		Negative
246	5	Male	9.9	0	Negative	Negative	Positive	Negative	319291	1	3		Negative
247	1	Female	9	0	Negative	Negative	Negative	Negative	951383	51	2		Negative
248	2	Female	13.6	0	Negative	Negative	Negative	Negative	191495	15	3		Negative
249	6	Male	14.2	0.06999	Pf	Positive	Positive	Positive	498506	1123	112		Positive
250	5	Female	11	0.59445	Pf	Positive	Positive	Positive	521712	638	1105		Positive
251	3	Female	11.4	0	Negative	Negative	Positive	Negative	556403	3	18		Negative
252	13	Female	11.7	0	Negative	Negative	Positive	Negative	441290	2	0		Negative
253	9	Male	13.1	0.04936	Pf	Positive	Positive	Positive	1080496	0	332		Positive
254	14	Male	10.4	0	Negative	Negative	Positive	Negative	680512	0	7		Negative
255	10	Male	9.1	0	Negative	Negative	Negative	Negative	847404	331	1		Negative
256	11	Male	12	0	Negative	Negative	Positive	Negative	212689	0	0		Negative
257	14	Female	6	0	Negative	Negative	Positive	Negative	162033	17	0		Negative
258	9	Male	11.6	0	Negative	Negative	Negative	Negative	826408	611	5		Negative
259	13	Male	12.2	0.00044	Pf	Positive	Positive	Positive	427338	0	41		Positive
260	10	Female	11.1	0	Negative	Negative	Negative	Negative	1005360	1527	9		Negative
261	5	Male	12.5	0	Negative	Negative	Negative	Negative	609696	5	3		Negative
262	5	Male	13.9	0	Negative	Negative	Negative	Negative	196648	3	3		Negative
263	13	Female	12.2	0	Negative	Negative	Positive	Positive	928421	14	53		Positive
264	13	Male	11.9	0	Negative	Negative	Positive	Positive	503714	2	25		Positive
265	13	Male	12.9	0.05999	Pf	Positive	Positive	Positive	506100	4	30		Positive
266	10	Male	13.8	0	Negative	Negative	Positive	Negative	916073	1	29		Negative
267	9	Male	11.1	0.01562	Pf	Positive	Positive	Positive	1035193	3246	343		Positive
268	15	Male	15.5	0	Negative	Negative	Negative	Negative	2156597	1366	65		Negative
269	14	Male	15.6	0	Negative	Negative	Negative	Negative	840495	0	2		Negative
270	13	Male	15	0	Negative	Negative	Negative	Negative	473490	0	1		Negative
271	8	Male	13.3	0.01994	Pf	Positive	Positive	Positive	1402067	1032	274		Positive
272	11	Male	12.8	0.00427	Pf,Po	Positive	Positive	Positive	463790	0	73		Positive
273	12	Male	13.2	0	Negative	Negative	Negative	Negative	1255199	0	6		Negative
274	12	Female	13.9	0.36545	Pf	Positive	Positive	Positive	417019	76	156		Positive
