# Supplementary material for: Development of a quantitative, portable, and automated fluorescent blue-ray device-based malaria diagnostic equipment with an on-disc SiO2 nanofiber filter
Source: Sci Rep. 2020 Apr 20;10:6585. doi: 10.1038/s41598-020-63615-2 (PMC7171072; doi:10.1038/s41598-020-63615-2)
Supplement: Supplementary file 3 — Dataset 2. [file 41598_2020_63615_MOESM3_ESM.xlsx]

## Sheet: Japanese Individuals
ID	PCR	Parasitemia (%)	Parasitemia determined by automated diagnostic system (%)	Parasite positivity determined by automated diagnostic system
1	Negative	0	0.000117	Parasite negative
2	Negative	0	0.000171	Parasite negative
3	Negative	0	0.000181	Parasite negative
4	Negative	0	0.000195	Parasite negative
5	Negative	0	0.000213	Parasite negative
6	Negative	0	0.000257	Parasite negative
7	Negative	0	0.000264	Parasite negative
8	Negative	0	0.000266	Parasite negative
9	Negative	0	0.000364	Parasite negative
10	Negative	0	0.000365	Parasite negative
11	Negative	0	0.000365	Parasite negative
12	Negative	0	0.000367	Parasite negative
13	Negative	0	0.000396	Parasite negative
14	Negative	0	0.000422	Parasite negative
15	Negative	0	0.000485	Parasite negative
16	Negative	0	0.000503	Parasite negative
17	Negative	0	0.000573	Parasite negative
18	Negative	0	0.000658	Parasite negative
19	Negative	0	0.000661	Parasite negative
20	Negative	0	0.000662	Parasite negative
21	Negative	0	0.000678	Parasite negative
22	Negative	0	0.000699	Parasite negative
23	Negative	0	0.000747	Parasite negative
24	Negative	0	0.000917	Parasite positive
25	Negative	0	0.00099	Parasite positive
26	Positive	0.00064	0.000551384	Parasite negative
27	Positive	0.00064	0.000865841	Parasite positive
28	Positive	0.00064	0.000893377	Parasite positive
29	Positive	0.00064	0.000969717	Parasite positive
30	Positive	0.00064	0.000992145	Parasite positive
31	Positive	0.0066	0.00270441	Parasite positive
32	Positive	0.0066	0.00290946	Parasite positive
33	Positive	0.0066	0.00300939	Parasite positive
34	Positive	0.0066	0.00337366	Parasite positive
35	Positive	0.0066	0.00374187	Parasite positive
36	Positive	0.073	0.029219	Parasite positive
37	Positive	0.073	0.029677	Parasite positive
38	Positive	0.073	0.0310956	Parasite positive
39	Positive	0.073	0.0366686	Parasite positive
40	Positive	0.073	0.0455918	Parasite positive
