# Supplementary material for: Development of a quantitative, portable, and automated fluorescent blue-ray device-based malaria diagnostic equipment with an on-disc SiO2 nanofiber filter
Source: Sci Rep. 2020 Apr 20;10:6585. doi: 10.1038/s41598-020-63615-2 (PMC7171072; doi:10.1038/s41598-020-63615-2)
Supplement: Supplementary file 4 — Dataset 3. [file 41598_2020_63615_MOESM4_ESM.xlsx]

## Sheet: Platelete removal
Number of leucocytes before filter passage/visual field	Number of leukocytes after filter passage/visual field	Percentage of removal leukocytes	Number of platelets before filter passage/visual field	Number of platelets after filter passage/visual field	Percentage of removal platelets
29	1	96.5517	12	3	75
29	0	100	12	4	66.6667
29	0	100	12	2	83.3333
29	0	100	12	1	91.6667
29	0	100	12	2	83.3333
29	0	100	12	0	100
29	0	100	12	1	91.6667
29	0	100	12	0	100
29	0	100	12	0	100
29	0	100	12	0	100
29	0	100	12	0	100
