# Supplementary material for: Development of a quantitative, portable, and automated fluorescent blue-ray device-based malaria diagnostic equipment with an on-disc SiO2 nanofiber filter
Source: Sci Rep. 2020 Apr 20;10:6585. doi: 10.1038/s41598-020-63615-2 (PMC7171072; doi:10.1038/s41598-020-63615-2)
Supplement: Supplementary file 5 — Dataset 4. [file 41598_2020_63615_MOESM5_ESM.xlsx]

## Sheet: Image Pixels
Pixel	distance μm	Malaria (Ring form)	WBC	RBC
0	0	1484.5	1500.5	1533.17
1	0.5	1540.43	1496.12	1544.01
2	1	1531.78	1509.75	1537.11
3	1.5	1524.55	1510.25	1516.02
4	2	1544.83	1495.5	1511.69
5	2.5	1533.91	1491	1542.78
6	3	1516.63	1504.12	1545.8
7	3.5	1466.9	1560.75	1529.37
8	4	1446.73	1646.5	1505.26
9	4.5	1511.3	1705.75	1447.93
10	5	1606.88	1769	1394.44
11	5.5	1648.43	1815.25	1366.71
12	6	1614.06	1844.5	1333.33
13	6.5	1521.31	1860.12	1320.85
14	7	1488.08	1844.88	1315.82
15	7.5	1525.09	1814.12	1309.75
16	8	1605.55	1784.62	1314.34
17	8.5	1578.87	1785.38	1317.13
18	9	1555.79	1788.62	1305.27
19	9.5	1512.19	1775.5	1290.08
20	10	1475.02	1728.5	1298.11
21	10.5	1447.4	1674.25	1318.92
22	11	1439.28	1640	1351.16
23	11.5	1430.17	1609.62	1402.35
24	12	1386.69	1569.12	1452.4
25	12.5	1298.05	1509.62	1477.61
26	13	1286.76	1461.62	1498.64
27	13.5	1306.76	1414	1521.93
28	14	1337.72	1351.5	1541.5
29	14.5	1358.23	1303.88	1524.68
30	15	1363.36	1287.38	1492.67
