# Supplementary material for: Development of a quantitative, portable, and automated fluorescent blue-ray device-based malaria diagnostic equipment with an on-disc SiO2 nanofiber filter
Source: Sci Rep. 2020 Apr 20;10:6585. doi: 10.1038/s41598-020-63615-2 (PMC7171072; doi:10.1038/s41598-020-63615-2)
Supplement: Supplementary file 6 — Dataset 5. [file 41598_2020_63615_MOESM6_ESM.xlsx]

## Sheet: nPCR_LOD
Parasites/uL	PCR_positive	PCR_negative
4	12	0
2	12	0
1	10	2
0.5	7	5
0.25	1	11
0.125	3	9
0.0625	1	11
0.003125	1	11
